# Supplementary material for: Elevated Plasma BDNF in Early Primary Biliary Cholangitis: Associations with Liver Fibrosis, IL-6, IL-18, Fatigue, and Cognitive Impairment
Source: Int J Mol Sci. 2025 Jul 24;26(15):7142. doi: 10.3390/ijms26157142 (PMC12346204; doi:10.3390/ijms26157142)
Supplement: Supplementary file 1 [file ijms-26-07142-s001.zip]

Archive with 1 entries (1 files):
- ijms-3758051-supplementary.pdf
